# Supplementary material for: Spectral Signatures of Hydrogen Thioperoxide (HOSH) and Hydrogen Persulfide (HSSH): Possible Molecular Sulfur Sinks in the Dense ISM
Source: Molecules. 2022 May 17;27(10):3200. doi: 10.3390/molecules27103200 (PMC9143799; doi:10.3390/molecules27103200)
Supplement: Supplementary file 1 [file molecules-27-03200-s001.zip]

Archive with 1 entries (1 files):
- molecules-1697032-supplementary.pdf
